# Supplementary material for: Impact of Packaging Methods on Physicochemical Properties, Flavor Profile, and Microbial Community in Low-Temperature Stored Mianning Ham
Source: Foods. 2025 Jul 1;14(13):2336. doi: 10.3390/foods14132336 (PMC12249448; doi:10.3390/foods14132336)
Supplement: Supplementary file 1 [file foods-14-02336-s001.zip]

Archive with 1 entries (1 files):
- foods-3679888-supplementary.pdf
